# Supplementary material for: CRISPR/Cas9-Based Mutagenesis of Starch Biosynthetic Genes in Sweet Potato (Ipomoea Batatas) for the Improvement of Starch Quality
Source: Int J Mol Sci. 2019 Sep 23;20(19):4702. doi: 10.3390/ijms20194702 (PMC6801948; doi:10.3390/ijms20194702)
Supplement: Supplementary file 1 [file ijms-20-04702-s001.zip]

Archive with 4 entries (3 files):
- ijms-583672-for proofreading sup/
- ijms-583672-for proofreading sup/Supplementary 1 for resubmission 9 4 2019.doc
- ijms-583672-for proofreading sup/Supplementary Table 1 mutation in detail for resubmission 9 4 2019.xlsx
- ijms-583672-for proofreading sup/supplementary Table 2 PCR primer for resubmission 9 4 2019.doc
