# Supplementary material for: CRISPR/Cas9-Based Mutagenesis of Starch Biosynthetic Genes in Sweet Potato (Ipomoea Batatas) for the Improvement of Starch Quality
Source: Int J Mol Sci. 2019 Sep 23;20(19):4702. doi: 10.3390/ijms20194702 (PMC6801948; doi:10.3390/ijms20194702)
Supplement: Supplementary file 1 [file ijms-20-04702-s001.zip › ijms-583672-for proofreading sup/Supplementary Table 1 mutation in detail for resubmission 9 4 2019.xlsx]

## Sheet: Xushu22
Table S1a Detection of mutations induced by CRISPR/Cas9 in Xushu22 transgenic lines
Xushu22	sgRNA and PAM	mutation type	majority peak	minority peak	sgRNA and PAM	substitution type	majority	minority
IbGBSSI-sgRNA12 (WT)	5’-GTGGGGTTGGGTCAATTAGCCCTGAGGAGC-3'(70-99bp)				5’-AACT GGTGGACTTGGAGATGTTCTTGGAGG-3(288-317bp)	No
IbGBSSI-sgRNA12-01	5'-GTGGGGTTGGGTCAATTACCCCCTGAGGAGC-3'(70-99bp)	substitution,insertion,deletion	88bp GCCC→CCCCC	GTGGGGTTGGGTCAATTAGCCCTGAGGAGC（deletion 12bp）	5’-AACT GGTGGACTTGGAGATGTTCTTGGAGG-3(288-317bp)	No
IbGBSSI-sgRNA12-02	5'-GTGGGGTTGGGTCAATTAGCCCCTGAGGAGC-3'(70-99bp)	insertion,deletion	88bp GCCC→GCCCC	GTGGGGTTGGGTCAATTAGCCCTGAGGAGC（deletion 15bp）	5’-AACT GGTGGACTTGGAGATGTTCTTGGAGG-3(288-317bp)	No
IbGBSSI-sgRNA12-03	5'-GTGGGGTTGGGTCAATTAGCCCCTGAGGAGC-3'(70-99bp)	insertion	88bp GCCC→GCCCC	No	5’-AACT GGTGGACTTGGAGATGTTCTTGGAGG-3(288-317bp)	No
IbGBSSI-sgRNA12-04	5'-GTGGGGTTGGGTCAATTACCCCCTGAGGAGC-3'(70-99bp)	substitution,insertion	88bp GCCC→CCCCC	No	5’-AACT GGTGGACTTGGAGATGTTCTTGGAGG-3(288-317bp)	No
IbGBSSI-sgRNA12-05	5'-GTGGGGTTGGGTCAATTAGCCCCTGAGGAGC-3'(70-99bp)	insertion	88bp GCCC→GCCCC	No	5’-AACT GGTGGACTTGGAGATGTTCTTGGAGG-3(288-317bp)	No
IbGBSSI-sgRNA12-06	5'-GTGGGGTTGGGTCAATTAGCCCCTGAGGAGC-3'(70-99bp)	insertion	88bp GCCC→GCCCC	No	5’-AACT GGTGGACTTGGAGATGTTCTTGGAGG-3(288-317bp)	No
IbGBSSI-sgRNA12-07	5'-GTGGGGTTGGGTCAATTAGCCCCTGAGGAGC-3'(70-99bp)	insertion	88bp GCCC→GCCCC	No	5’-AACT GGTGGACTTGGAGATGTTCTTGGAGG-3(288-317bp)	No
IbGBSSI-sgRNA12-08	5'-GTGGGGTTGGGTCAATTAGCCCCTGAGGAGC-3'(70-99bp)	insertion	88bp GCCC→GCCCC	No	5’-AACT GGTGGACTTGGAGATGTTCTTGGAGG-3(288-317bp)	No
IbGBSSI-sgRNA12-09	5'-GTGGGGTTGGGTCAATTAGCCCCTGAGGAGC-3'(70-99bp)	insertion	88bp GCCC→GCCCC	No	5’-AACT GGTGGACTTGGAGATGTTCTTGGAGG-3(288-317bp)	No
IbGBSSI-sgRNA12-10	5'-GTGGGGTTGGGTCAATTAGCCCCTGAGGAGC-3'(70-99bp)	insertion	88bp GCCC→GCCCC	No	5’-AACT GGTGGACTTGGAGATGTTCTTGGAGG-3(288-317bp)	No
IbGBSSI-sgRNA12-11	5'-GTGGGGTTGGGTCAATTAGCCCCTGAGGAGC-3'(70-99bp)	insertion	88bp GCCC→GCCCC	No	5’-AACT GGTGGACTTGGAGATGTTCTTGGAGG-3(288-317bp)	No
IbGBSSI-sgRNA12-12	5'-GTGGGGTTGGGTCAATTAGCCCCTGAGGAGC-3'(70-99bp)	insertion	88bp GCCC→GCCCC	No	5’-AACT GGTGGACTTGGAGATGTTCTTGGAGG-3(288-317bp)	No
IbGBSSI-sgRNA12-13	5'-GTGGGGTTGGGTCAATTAGCCCCTGAGGAGC-3'(70-99bp)	insertion	88bp GCCC→GCCCC	No	5’-AACT GGTGGACTTGGAGATGTTCTTGGAGG-3(288-317bp)	No
IbGBSSI-sgRNA12-14	5'-GTGGGGTTGGGTCAATTAGCCCCTGAGGAGC-3'(70-99bp)	insertion	88bp GCCC→GCCCC	No	5’-AACT GGTGGACTTGGAGATGTTCTTGGAGG-3(288-317bp)	No
IbGBSSI-sgRNA12-15	5'-GTGGGGTTGGGTCAATTAGCCCCTGAGGAGC-3'(70-99bp)	insertion	88bp GCCC→GCCCC	No	5’-AACT GGTGGACTTGGAGATGTTCTTGGAGG-3(288-317bp)	No
IbGBSSI-sgRNA12-16	5'-GTGGGGTTGGGTCAATTAGCCCCTGAGGAGC-3'(70-99bp)	insertion	88bp GCCC→GCCCC	No	5’-AACT GGTGGACTTGGAGATGTTCTTGGAGG-3(288-317bp)	No
IbGBSSI-sgRNA12-17	5'-GTGGGGTTGGGTCAATTAGCCCCTGAGGAGC-3'(70-99bp)	insertion	88bp GCCC→GCCCC	No	5’-AACT GGTGGACTTGGAGATGTTCTTGGAGG-3(288-317bp)	No
IbGBSSI-sgRNA2 (WT)	5’-AACT GGTGGACTTGGAGATGTTCTTGGAGG-3 (288-317bp)
IbGBSSI-sgRNA2-2	5’-AACT GGAGGACTTGGAGATGTTCTTGGAGG-3 (288-317bp)	substitution	294 T→A
IbGBSSI-sgRNA2-3	5’-AACT GGTGGACTTGGAGATGTTCTTGGAGG-3 (288-317bp)	No
IbGBSSI-sgRNA2-5	5’-AACT GGAGGACTTGGAGATGTTCTTGGAGG-3 (288-317bp)	substitution	294 T→A
IbGBSSI-sgRNA2-6	5’-AACT GGAGGACTTGGAGATGTTCTTGGAGG-3 (288-317bp)	substitution	294 T→A
IbGBSSI-sgRNA2-7	5’-AACT GGTGGACTTGGAGATGTTCTTGGAGG-3 (288-317bp)	No
IbGBSSI-sgRNA2-8	5’-AACT GGTGGACTTGGAGATGTG -- TGGAGG-3 (288-317bp)	substitution,deletion	308 T→G 309 deletion:CT
IbGBSSI-sgRNA2-11	5’-AACT GGTGGACTTGGAGATGTTCTTGAAGG-3 (288-317bp)	substitution	314 G→A
IbGBSSI-sgRNA2-12	5’-AACT GGTGGACTTGGAGATG--------- GAGG-3 (288-317bp)	deletion,	308 deletion:TTCTTG
IbSBEII-sgRNA12 (WT)	5’- AACCCGGGGTTATCATTGGATGTGGGATTC -3’(6808-6837bp)				5’- TTACCGTGTAGGCTGCTTAAAGCCAGGAAA -3’(9465-9494bp)
IbSBEII-sgRNA12-3	5’- AACCCGGGGTTATCATTGGATGTGGGATTC -3’(6808-6837bp)	No			5’- TTACCGTGTAGGCTGCTTTAAAGCCAGGAAA -3’(9465-9494bp)	insertion,deletion	9484 insertion:T	9477 deletion:G
IbSBEII-sgRNA12-4	5’- AACGGGGGGTTATCATTGGATGTGGGATTC -3’(6808-6837bp)	substitution，deletion	6811 CC→GG	6802 deletion:tgataa	5’- TTACCGTGTAGGCTGCTTTAAAGCCAGGAAA -3’(9465-9494bp)	insertion,deletion	9484 insertion:T	9475 deletion: aagcagcc
IbSBEII-sgRNA12-6	5’- -ACCCGGGGTTATCATTGGATGTGGGATTC -3’(6808-6837bp)	deletion	6808 A	No	5’- TTACCGTGTAGGCTGCTTTAAAGCCAGGAAA -3’(9465-9494bp)	insertion	9484 insertion:T	No
IbSBEII-sgRNA12-8	5’- AACCCGGGGTTATCATTGGATGTGGGATTC -3’(6808-6837bp)	substitution	6783 GA→CT, 6786 G→T	No	5’- TTACCGTGTAGGCTGCTTTACAGCCAGGAAA -3’(9465-9494bp)	substitution	9486 A→C	No
IbSBEII-sgRNA12-10	5’- AACCGGGGGTTATCATTGGATGTGGGATTC -3’(6808-6837bp)	substitution	6812 C→G	No	5’- TTACCGTGTAGGCTGCTTTACAGCCAGGAAA -3’(9465-9494bp)	substitution	9486 A→C	No
IbSBEII-sgRNA12-12	5’- CCCCCGGGGTTATCATTGGATGTGGGATTC -3’(6808-6837bp)	substitution，deletion	6808 AA→CC	6805 deletion: ATAA	5’- TTACCGTGTAGGCTGCTTTACAGCCAGGAAA -3’(9465-9494bp)	substitution	9486 A→C	No
IbSBEII-sgRNA12-13	5’- AACCCCGGGTTATCATTGGATGTGGGATTC -3’(6808-6837bp)	substitution，deletion	6813 G→C	6810 deletion: ccaatgataacc	5’- TTACCGTGTAGGCTGCTTTTGCGCCAGGAAA -3’(9465-9494bp)	substitution,deletion	9486 ACA→TGC	9466 deletion: cctggc
IbSBEII-sgRNA12-14	5’- AACCCGGGGTTATCATTGGATGTGGGATTC -3’(6808-6837bp)	deletion	No	6806 deletion:TAA	5’- TTACCGTGTAGGCTGCTTTAAAGCCAGGAAA -3’(9465-9494bp)	insertion	9484 insertion:T	No
IbSBEII-sgRNA12-17	5’- AACCCGGGGTTATCATTGGATGTGGGATTC -3’(6808-6837bp)	deletion	No	6803 deletion:TGATAA	5’- TTACCGTGTAGGCTGCTTAACGCCAGGAAA -3’(9465-9494bp)	substitution	9488 A→C	No
IbSBEII-sgRNA12-19	5’- AACCCGGGGTTATCATTGGATGTGGGATTC -3’(6808-6837bp)	deletion	No	6806 deletion:TAA	5’- TTACCGTGTAGGCTGCTTTAAAGCCAGGAAA -3’(9465-9494bp)	insertion	9484 insertion:T	No
IbSBEII-sgRNA12-20	5’- AACCCGGGGTTATCATTGGATGAGGGATTC -3’(6808-6837bp)	substitution	6830 T→A	No	5’- TTACCGTGTAGGCTGCTT(+13bp）AAAGCCAGGAAA -3’(9465-9494bp)	insertion	9486 insertion:139bp	9488 A→C
IbSBEII-sgRNA12-21	5’- AACCCCGGGTTATCATTGGATGTGGGATTC -3’(6808-6837bp)	substitution	6813 G→C	No	5’- TTACCGTGTAGGCTGCTTAAATAGCCAGGAAA -3’(9465-9494bp)	substitution,insertion	No	9489 insertion:TA
IbSBEII-sgRNA12-22	5’- AACCCGGGGTTATCATTGGATGTGGGATTC -3’(6808-6837bp)	deletion	No	6755 deletion :48bp	5’- TTACCGTGTAGGCTGCTTTAAAGCCAGGAAA -3’(9465-9494bp)	insertion,deletion	9484 insertion:T	9466 deletion:T
IbSBEII-sgRNA12-23	5’- AACCCGGGGTTATCATTGGATGTGGGATTC -3(6808-6837bp)	deletion	No	6804 deletion: gataa	5’- TTACCGTGTAGGCTCCTTTATAGCCAGGAAA -3’(9465-9494bp)	substitution，insertion,deletion	9480 G→C,9486 insertion T,9488 A→T	9410 deletion:78bp
IbSBEII-sgRNA12-24	5’- AACCCGGG--(deletion:2658 bp)------------------ -3’(6808-6837bp)	deletion	From 6816 to 9473 deletion:2658 bp	No	5’- --------------------AGGCTGCTTAAAGCCAGGAAA -3’(9465-9494bp)	deletion	From 6816 to 9473 deletion:2658 bp	No
IbSBEII-sgRNA12-25	5’- AACCCGGGGTTATCATTAGAGGTGGGATTC -3’(6808-6837bp)	deletion	6821 G→A, 6824 T→G	No	5’- TTACCGTGTAGGCTGCTTTAAAGCCAGGAAA -3’(9465-9494bp)	insertion	9484 insertion:T	No
IbSBEII-sgRNA12-26	5’- --CCCGGGGTTATCATTGGATGTGGGATTC -3’(6808-6837bp)	deletion	6806 deletion:TAA	No	5’- TTACCGTGTAGGCTGCTTTAAAGCCAGGAAA -3’(9465-9494bp)	insertion	9484 insertion:T	9484 insertion:A
IbSBEII-sgRNA12-27	5’- --CCCGGGGTTATCATTGGATGTGGGATTC -3’(6808-6837bp)	deletion	6806 deletion:TAACCC	No	5’- TTACCGTGTAGGCTGCTTTAAAGCCAGGAAA -3’(9465-9494bp)	insertion,deletion	9484 insertion:T	9480 deletion gcctaca
IbSBEII-sgRNA12-28	5’- AACCCGGGCCTCATCATTGGATGTGGGATTC -3’(6808-6837bp)	substitution，insertion	6813 Insertion C,6814 G→C,6816 T→C	No	5’- TTACCGTGTAGGCTGCTTTAAAGCCAGGAAA -3’(9465-9494bp)	insertion	9484 insertion:T	No
IbSBEII-sgRNA12-29	5’- AACCCGGGGCTATCATTGGATGTGGGATTC -3’(6808-6837bp)	substitution	6817 T→C	No	5’- TTACCGTGTAGGCTGCTTTAAAGCCAGGAAA -3’(9465-9494bp)	insertion	9484 insertion:T	NO
IbSBEII-sgRNA12-30	5’- A--CCGGGGTTATCATTGGATGTGGGATTC -3’(6808-6837bp)	deletion	6809 deletion:AC	No	5’- TTACCGTGTAGGCTGCTTAAAGCCAGGAAA -3’(9465-9494bp)	No	No	No
IbSBEII-sgRNA12-31	5’- TACCCGGGGTTATCATTGGATGTGGGATTC -3’(6808-6837bp)	substitution	6808 A→T	No	5’- TTACCGTGTAGGCTGCTTTAAAGCCAGGAAA -3’(9465-9494bp)	substitution,insertion	9484 insertion:T	9474 insertion :CC
IbSBEII-sgRNA12-32	5’- AACCCGGGGTTGTCATTGGATGTGGGATTC -3’(6808-6837bp)	substitution	6820 A→G	No			No
IbSBEII-sgRNA12-34	5’- AACCCGGGGTTATCATTGGATGTGGGATTC -3’(6808-6837bp)	No				No
IbSBEII-sgRNA12-35	5’- AACCGGGGGTTATCATTGGATGTGGGATTC -3’(6808-6837bp)	substitution	6813 C→G	6804 deletion:gataa	5’- TTACCGTGTAGGCTGCTTAACGCCAGGAAA -3’(9465-9494bp)	substitution	9488 A→C	No
IbSBEII-sgRNA2 (WT)	5’- TTACCGTGTAGGCTGCTTAAAGCCAGGAAA -3’(9465-9494bp)
IbSBEII-sgRNA2-1	5’- TTACCGTGTAGGGTCCTTAAAGCCAGGAAA -3’(9465-9494bp)	substitution，deletion	9477 CTG→GTC	9498 deletion: ttatattttcctggctttaagcagcctaca
IbSBEII-sgRNA2-2	5’- TTACCGTGTAGGCTGCTTAAAGCTCAGGAAA -3’(9465-9494bp)	insertion,deletion	9487 insertion:T	9487 deletion:T， insertion :ACG
IbSBEII-sgRNA2-3	5’- TTACCGTGTAGGCTGCTTAAAGCCAGGAAA -3’(9465-9494bp)	substitution	No	9493 A→T
IbSBEII-sgRNA2-4	5’- TTACCGTGTAGGCTGCTTAAAGCACCGGAAA -3’(9465-9494bp)	substitution，insertion	9487 CA→AC 9489 insertion :C	No
IbSBEII-sgRNA2-5	5’- TTACCGTGTAGGCTGCTTAAAGCCCGGAAA -3’(9465-9494bp)	substitution	9488 A→C	No
IbSBEII-sgRNA2-6	5’- TTACCGTGTAGGCTGCTTAAAGCTCAGGAAA -3’(9465-9494bp)	insertion	9487 insertion:T	No
IbSBEII-sgRNA2-7	5’- TTACCGTGTAGGCTGCTTAAAGCCAGGAAA -3’(9465-9494bp)	No	No	No
IbSBEII-sgRNA2-9	5’- TTACCGTGTAGGCTGCTTAAAGCTCAGGAAA -3’(9465-9494bp)	insertion,deletion	9487 insertion:T	9496 deletion:TCT
IbSBEII-sgRNA2-11	5’- TTACCGTGTAGGCTGCTTAAAGCACACGAAA -3’(9465-9494bp)	substitution，insertion	9487 insertion:A，9490 G→C	No
IbSBEII-sgRNA2-12	5’- TTACCGTGTAGGCTGCTTAAAGCCAGGAAA -3’(9465-9494bp)	No
IbSBEII-sgRNA2-13	5’- TTACCGTGTAGGCTGCTTAAAGCCCAGGAAA -3’(9465-9494bp)	substitution,deletion	9487 insertion:C	No
IbSBEII-sgRNA2-15	5’- TTACCGTGTAGGCTGCTTAAAGCCAGGAAA -3’(9465-9494bp)	No
IbSBEII-sgRNA2-16	5’- TTACCGTGTAGGCTGCTTAAAGCCCCGGAAA -3’(9465-9494bp)	substitution，insertion	9488 A→C 9489 insertion:C	No
IbSBEII-sgRNA2-17	5’- TTACCGTGTAGGCTGCTTAAAGCCAGGAAA -3’(9465-9494bp)	No
IbSBEII-sgRNA2-18	5’- TTACCGTGTAGGCTGCTTAAAGCCAGGAAA -3’(9465-9494bp)	No
IbSBEII-sgRNA2-19	5’- TTACCGTGTAGGCTGCTTAAAGCTCAGGAAA -3’(9465-9494bp)	insertion,	9487 insertion:T	No
IbSBEII-sgRNA2-20	5’- TTACCGTGTAGGCTGCTTAAAGCCAGGAAA -3’(9465-9494bp)	No
IbSBEII-sgRNA2-21	5’- TTACCGTGTAGGCTGCTTAAAGCTCAGGAAA -3’(9465-9494bp)	insertion,	9487 insertion:T	No
IbSBEII-sgRNA2-24	5’- TTACCGTGTAGGCTGCTTAAAGCTCAGGAAA -3’(9465-9494bp)	insertion	9487 insertion:T	No
IbSBEII-sgRNA2-25	5’- TTACCGTGTAGGCTGCTTAAAGCT-AGGAAA -3’(9465-9494bp)	insertion,deletion	9487 insertion:T,9488 deletion:C	No
IbSBEII-sgRNA2-26	5’- TTACCGTGTAGGCTGCTTAAAGCCAGGAAA -3’(9465-9494bp)	insertion	No	9487 insertion:T
IbSBEII-sgRNA2-28	5’- TTACCGTGTAGGCTGCTTAAAGCCAGGAAA -3’(9465-9494bp)	deletion	No	9496 deletion:ggctttaagcagcctaca

## Sheet: Taizhong 6
Table S1a Detection of mutations induced by CRISPR/Cas9 in Taizhong 6 transgenic lines
Taizhong 6	sgRNA and PAM	mutation type	majority peak	minority peak	sgRNA and PAM	substitution type	majority peak	minority peak
IbGBSSI-sgRNA12 (WT)	5’-GTGGGGTTGGGTCAATTAGCCCTGAGGAGC-3 (70-99bp)				5’-AACT GGTGGACTTGGAGATGTTCTTGGAGG-3(288-317bp)
IbGBSSI-sgRNA12-2	5’-GTGGGGTTGGGTCAATTAGCCCTGAGGAGC-3 (70-99bp)	No			5’-AACT GGTGGACTTGGAGATGTTCTTGGAGG-3(288-317bp)	No
IbGBSSI-sgRNA12-3	5’-GTGGGGTTGGGTCAATTAGCCCTGAGGAGC-3 (70-99bp)	No			5’-AACT GGTGGACTTGGAGATAACCTTGGAGG-3(288-317bp)	substitution	307 GTT→AAC
IbGBSSI-sgRNA12-5	5’-GTGGGGTTGGGTCAATTAGCCCTGAGGAGC-3 (70-99bp)	No			5’-AACT GGTGGACTTGGAGATAACCTTGGAGG-3(288-317bp)	substitution	307 GTT→AAC
IbGBSSI-sgRNA12-6	5’-GTGGGGTTGGGTCAATTAGCCCTGAGGAGC-3 (70-99bp)	No			5’-AACT GGTGGACTTGGAGATAACCTTGGAGG-3(288-317bp)	substitution	307 GTT→AAC
IbGBSSI-sgRNA12-7	5’-GTGGGGTTGGGTCAATTAGCCCTGAGGAGC-3 (70-99bp)	No			5’-AACT GGTGGACTTGGAGATAACCTTGGAGG-3(288-317bp)	substitution	307 GTT→AAC
IbGBSSI-sgRNA12-10	5’-GTGGGGTTGGGTCAATTAGCCCTGAGGAGC-3 (70-99bp)	No			5’-AACC CAAGACTTGGAGATGTTCTTGGAGG-3 (288-317bp)	substitution ,deletion	291 T→C, 292 deletion G, GTG→CAA
IbGBSSI-sgRNA12-11	5’-GTGGGGTTGGGTCAATTAGCCCTGAGGAGC-3 (70-99bp)	No			5’-AACT GGTGGACTTGGAGATGTTCTTGGAGG-3 (288-317bp)	No
IbGBSSI-sgRNA12-12	5'-GTGGGGTTGGGTCAATTACCCCCTGAGGAGC-3(70-99bp)	substitution,insertion	88bp GCCC→CCCCC		5’-AACT GGTGGACTTGGAGATGTTCTTGGAGG-3 (288-317bp)	No
IbGBSSI-sgRNA12-13	5'-GTGGGGTTGGGTCAATTAGCCCTGAGGAGC-3 (70-99bp)	No			5’-AACT GGTGGACTTGGAGATGTTCTTGGAGG-3 (288-317bp)	No
IbGBSSI-sgRNA12-14	5'-GTGGGGTTGGGTCAATTCCCCGGGGC-3 (70-99bp)	substitution	88bp GCCCT→CCCCG		5’-AACT GGTGGACTTGGAGATGTTCTTGGAGG-3 (288-317bp)	No
IbGBSSI-sgRNA12-15	5'-GTGGGGTTGGGTCAATTAGCCCTGAGGAGC-3 (70-99bp)	No			5’-AACT GGTGGACTTGGAGATGTTCTTGGAGG-3 (288-317bp)	No
IbGBSSI-sgRNA12-16	5'-GTGGGGTTGGGTCAATTAGCCCTGAGGAGC (70-99bp)	No			5’-AACT GGTGGACTTGGAGATGTTCTTGGAGG-3 (288-317bp)	No
IbGBSSI-sgRNA12-17	5'-GTGGGGTTGGGTCAATTAGCCCCTGAGGAGC (70-99bp)	insertion	88bp GCCC→GCCCC		5’-AACT GGTGGACTTGGAGATGTTCTTGGAGG-3 (288-317bp)	No
IbGBSSI-sgRNA12-18	5'-GTGGGGTTGGGTCAATTAGCCCCTGAGGAGC (70-99bp)	insertion	88bp GCCC→GCCCC		5’-AACT GGTGGACTTGGAGATGTTCTTGGAGG-3 (288-317bp)	No
IbGBSSI-sgRNA2 (WT)	5’-AACT GGTGGACTTGGAGATGTTCTTGGAGG-3 (288-317bp)
IbGBSSI-sgRNA2-4	5’-AACT GGTGGACTTGGAGATGTTCTTGGAGG-3 (288-317bp)	No
IbGBSSI-sgRNA2-5	5’-AACT GGTGGACTTGGAGATGTTCTTGGAGG-3 (288-317bp)	No
IbGBSSI-sgRNA2-6	5’-AACT GGTGGACTTGGAGATGTTCATGAAGG-3 (288-317bp)	substitution	311 T→A
IbGBSSI-sgRNA2-7	5’-AACT GGTGGACTTGGAGATGTTCTTGGAGG-3 (288-317bp)	No
IbGBSSI-sgRNA2-9	5’-AACT GGTGGACTTGGAGATGTTGGAGGAGG-3 (288-317bp)	substitution	310 CTT→GGA
IbGBSSI-sgRNA2-10	5’-AACT GGTGGACTTAGAGATGTTCTTGGAGG-3 (288-317bp)	substitution	301 G→A
IbGBSSI-sgRNA2-12	5’-AACT GGTGGACTTTTAGATGTTCTTGGAGG-3 (288-317bp)	substitution, insertion	301 G→TT
IbGBSSI-sgRNA2-14	5’-AACT GGTGGACTTGGAGATGCCTTTGGAGG-3 (288-317bp)	substitution	308 TTC→CCT
IbGBSSI-sgRNA2-15	5’-AACT GGTGGACTTAGAGATGTTCTTGGAGG-3 (288-317bp)	substitution	301 G→A
IbGBSSI-sgRNA2-19	5’-AACT GGTGGACTTGGAGATGTTCTCGGAGG-3 (288-317bp)	substitution	312 T→C
IbSBEII-sgRNA12 (WT)	5’- AACCCGGGGTTATCATTGGATGTGGGATTC -3’(6808-6837bp)				5’- TTACCGTGTAGGCTGCTTAAAGCCAGGAAA -3’(9465-9494bp)	No
IbSBEII-sgRNA12-1	5’- AACCCGGGGTTATCATTGGATGTGGGATTC -3’(6808-6837bp)	No			5’- TTACCGTGTAGGCTGCTAAAAGCCAGGAAA -3’(9465-9494bp)	substitution	9483T→A	No
IbSBEII-sgRNA12-6	5’- AACCCGGG------------ATTGGATGTGGGATTC -3’ (6808-6837bp)	deletion	6826 deletion:gttatc	6829 deletion: gggttatcatt
IbSBEII-sgRNA12-10	5’- AA--CCGGGGTTATCATTGGATGTGGGATTC -3’(6808-6837bp)	deletion	6810 deletion: C	6812 deletion: gttatcattggat
IbSBEII-sgRNA2 (WT)	5’- TTACCGTGTAGGCTGCTTAAAGCCAGGAAA -3’(9465-9494bp)
IbSBEII-sgRNA2-1	5’- TTACCGTGTAGGCTGCTTAAAGCCAGGAAA -3’(9465-9494bp)	deletion	No	9552 deletion:ACAC
IbSBEII-sgRNA2-2	5’- TTACCGTGTAGGCTGCTTAAAGCCAGGAAA -3’(9465-9494bp)	No
IbSBEII-sgRNA2-4	5’- TTACCGTGTAGGCTGCTTAAAGCCAGGAAA -3’(9465-9494bp)	No
IbSBEII-sgRNA2-7	5’- TTACCGTGTAGGCTGCTTAAAGCCAGGAAA -3’(9465-9494bp)	No
IbSBEII-sgRNA2-10	5’- TTACCGTGTAGGCTGCTTAAAGCCAGGAAA -3’(9465-9494bp)	No
IbSBEII-sgRNA2-12	5’- TTACCGTGT-GGCTGCTTAAAACCAGGAAA -3’(9465-9494bp)	deletion,substitution	9474 deletion:A, 9489 G→A
IbSBEII-sgRNA2-15	5’- TTACCGTGTA-GCTGCTTAAAGCCAGGAAA -3’(9465-9494bp)	deletion	9475 deletion:G
IbSBEII-sgRNA2-16	5’- TTACCGTGTAGGCTGCTTAAAACCAGGAAA -3’(9465-9494bp)	substitution	9486 G→A
